# Supplementary material for: Batch-to-Batch Variation in Laser-Inscribed Graphene (LIG) Electrodes for Electrochemical Sensing
Source: Micromachines (Basel). 2024 Jun 30;15(7):874. doi: 10.3390/mi15070874 (PMC11279040; doi:10.3390/mi15070874)
Supplement: Supplementary file 1 [file micromachines-15-00874-s001.zip]

Archive with 1 entries (1 files):
- micromachines-3022707-supplementary.pdf
